# Supplementary material for: Analysis of residual disease in periocular basal cell carcinoma following hedgehog pathway inhibition: Follow up to the VISORB trial
Source: PLoS One. 2022 Dec 1;17(12):e0265212. doi: 10.1371/journal.pone.0265212 (PMC9714843; doi:10.1371/journal.pone.0265212)
Supplement: S1 File — (ZIP) [file pone.0265212.s002.zip]

Archive with 50 entries (49 files):
- VISORB targeted Sequencing/
- __MACOSX/._VISORB targeted Sequencing
- VISORB targeted Sequencing/95-SU-16_TAATGCGC-TAATCTTA_S16_lf_b37.vcf
- __MACOSX/VISORB targeted Sequencing/._95-SU-16_TAATGCGC-TAATCTTA_S16_lf_b37.vcf
- VISORB targeted Sequencing/95-SU-24_AGCGATAG-CAGGACGT_S23_lf_b37.vcf
- __MACOSX/VISORB targeted Sequencing/._95-SU-24_AGCGATAG-CAGGACGT_S23_lf_b37.vcf
- VISORB targeted Sequencing/95-SU-25_AGCGATAG-GTACTGAC_S24_lf_b37.vcf
- __MACOSX/VISORB targeted Sequencing/._95-SU-25_AGCGATAG-GTACTGAC_S24_lf_b37.vcf
- VISORB targeted Sequencing/95-SU-3_TCCGGAGA-TATAGCCT_S3_lf_b37.vcf
- __MACOSX/VISORB targeted Sequencing/._95-SU-3_TCCGGAGA-TATAGCCT_S3_lf_b37.vcf
- VISORB targeted Sequencing/95-SU-20_TCCGCGAA-GTACTGAC_S20_lf_b37.vcf
- __MACOSX/VISORB targeted Sequencing/._95-SU-20_TCCGCGAA-GTACTGAC_S20_lf_b37.vcf
- VISORB targeted Sequencing/95-SU-18_CGGCTATG-TAATCTTA_S18_lf_b37.vcf
- __MACOSX/VISORB targeted Sequencing/._95-SU-18_CGGCTATG-TAATCTTA_S18_lf_b37.vcf
- VISORB targeted Sequencing/95-SU-6_CGCTCATT-ATAGAGGC_S6_lf_b37.vcf
- __MACOSX/VISORB targeted Sequencing/._95-SU-6_CGCTCATT-ATAGAGGC_S6_lf_b37.vcf
- VISORB targeted Sequencing/95-SU-1_ATTACTCG-TATAGCCT_S1_lf_b37.vcf
- __MACOSX/VISORB targeted Sequencing/._95-SU-1_ATTACTCG-TATAGCCT_S1_lf_b37.vcf
- VISORB targeted Sequencing/95-SU-15_TAATGCGC-AGGCGAAG_S15_lf_b37.vcf
- __MACOSX/VISORB targeted Sequencing/._95-SU-15_TAATGCGC-AGGCGAAG_S15_lf_b37.vcf
- VISORB targeted Sequencing/95-SU-10_ATTCAGAA-GGCTCTGA_S10_lf_b37.vcf
- __MACOSX/VISORB targeted Sequencing/._95-SU-10_ATTCAGAA-GGCTCTGA_S10_lf_b37.vcf
- VISORB targeted Sequencing/95-SU-14_CTGAAGCT-TAATCTTA_S14_lf_b37.vcf
- __MACOSX/VISORB targeted Sequencing/._95-SU-14_CTGAAGCT-TAATCTTA_S14_lf_b37.vcf
- VISORB targeted Sequencing/95-SU-22_TCTCGCGC-GTACTGAC_S22_lf_b37.vcf
- __MACOSX/VISORB targeted Sequencing/._95-SU-22_TCTCGCGC-GTACTGAC_S22_lf_b37.vcf
- VISORB targeted Sequencing/95-SU-4_TCCGGAGA-ATAGAGGC_S4_lf_b37.vcf
- __MACOSX/VISORB targeted Sequencing/._95-SU-4_TCCGGAGA-ATAGAGGC_S4_lf_b37.vcf
- VISORB targeted Sequencing/95-SU-7_GAGATTCC-CCTATCCT_S7_lf_b37.vcf
- __MACOSX/VISORB targeted Sequencing/._95-SU-7_GAGATTCC-CCTATCCT_S7_lf_b37.vcf
- VISORB targeted Sequencing/95-SU-12_GAATTCGT-GGCTCTGA_S12_lf_b37.vcf
- __MACOSX/VISORB targeted Sequencing/._95-SU-12_GAATTCGT-GGCTCTGA_S12_lf_b37.vcf
- VISORB targeted Sequencing/95-SU-9_ATTCAGAA-CCTATCCT_S9_lf_b37.vcf
- __MACOSX/VISORB targeted Sequencing/._95-SU-9_ATTCAGAA-CCTATCCT_S9_lf_b37.vcf
- VISORB targeted Sequencing/95-SU-11_GAATTCGT-CCTATCCT_S11_lf_b37.vcf
- __MACOSX/VISORB targeted Sequencing/._95-SU-11_GAATTCGT-CCTATCCT_S11_lf_b37.vcf
- VISORB targeted Sequencing/95-SU-13_CTGAAGCT-AGGCGAAG_S13_lf_b37.vcf
- __MACOSX/VISORB targeted Sequencing/._95-SU-13_CTGAAGCT-AGGCGAAG_S13_lf_b37.vcf
- VISORB targeted Sequencing/95-SU-19_TCCGCGAA-CAGGACGT_S19_lf_b37.vcf
- __MACOSX/VISORB targeted Sequencing/._95-SU-19_TCCGCGAA-CAGGACGT_S19_lf_b37.vcf
- VISORB targeted Sequencing/95-SU-21_TCTCGCGC-CAGGACGT_S21_lf_b37.vcf
- __MACOSX/VISORB targeted Sequencing/._95-SU-21_TCTCGCGC-CAGGACGT_S21_lf_b37.vcf
- VISORB targeted Sequencing/95-SU-5_CGCTCATT-TATAGCCT_S5_lf_b37.vcf
- __MACOSX/VISORB targeted Sequencing/._95-SU-5_CGCTCATT-TATAGCCT_S5_lf_b37.vcf
- VISORB targeted Sequencing/95-SU-2_ATTACTCG-ATAGAGGC_S2_lf_b37.vcf
- __MACOSX/VISORB targeted Sequencing/._95-SU-2_ATTACTCG-ATAGAGGC_S2_lf_b37.vcf
- VISORB targeted Sequencing/95-SU-8_GAGATTCC-GGCTCTGA_S8_lf_b37.vcf
- __MACOSX/VISORB targeted Sequencing/._95-SU-8_GAGATTCC-GGCTCTGA_S8_lf_b37.vcf
- VISORB targeted Sequencing/95-SU-17_CGGCTATG-AGGCGAAG_S17_lf_b37.vcf
- __MACOSX/VISORB targeted Sequencing/._95-SU-17_CGGCTATG-AGGCGAAG_S17_lf_b37.vcf
